# Supplementary material for: Clonal raider ant brain transcriptomics identifies candidate molecular mechanisms for reproductive division of labor
Source: BMC Biol. 2018 Aug 13;16:89. doi: 10.1186/s12915-018-0558-8 (PMC6090591; doi:10.1186/s12915-018-0558-8)
Supplement: Supplementary file 13 — Ovary activation scores. (XLSX 11 kb) [file 12915_2018_558_MOESM13_ESM.xlsx]

## Sheet: Sheet1
		Ovary activation score as in Dale et al (1994)
		0	1	2	3	4	Sum	Mean colony score		Mean score
Colony STC II	BC	0	10	0	0	0	10	1		BC	1
	BR12	0	7	3	0	0	10	1.3		BR12	1.3
	BR24	0	7	3	0	0	10	1.3		BR24	1.25
	BR48	0	5	4	1	0	10	1.6		BR48	1.75
	BR96	0	0	1	7	2	10	3.1		BR96	2.95
	RC	0	0	2	3	5	10	3.3		RC	3.6
	RB12	0	2	3	0	5	10	2.8		RB12	3.4
	RB24	0	0	1	0	9	10	3.8		RB24	3.15
	RB48	0	2	7	1	0	10	1.9		RB48	1.95
	RB96	0	3	7	0	0	10	1.7		RB96	1.7
Colony STC 4	BC	0	10	0	0	0	10	1
	BR12	0	7	3	0	0	10	1.3
	BR24	0	8	2	0	0	10	1.2
	BR48	0	2	7	1	0	10	1.9
	BR96	0	0	2	8	0	10	2.8
	RC	0	0	0	1	9	10	3.9
	RB12	0	0	0	0	10	10	4
	RB24	0	4	1	1	4	10	2.5
	RB48	0	3	5	1	1	10	2
	RB96	0	3	7	0	0	10	1.7
